# Supplementary material for: Water channel protein AQP1 in cytoplasm is a critical factor in breast cancer local invasion
Source: J Exp Clin Cancer Res. 2023 Feb 20;42:49. doi: 10.1186/s13046-023-02616-1 (PMC9940370; doi:10.1186/s13046-023-02616-1)
Supplement: Supplementary file 2 — Additional file 2: Supplementary Table S1. List of plasmids and RNA interference sequences used in this study. Supplementary Table S2. List of antibodies used in this study. Supplementary Table S3. Cytoplasmic AQP1 expression in IDC patients. Supplementary Table S4. Relationship between AQP1 cytoplasmic expression and pathological tumor size (pT). Supplementary Table S5. Univariate and multivariate analysis for overall survival (OS) and progression-free survival (PFS). Supplementary Table S6. List of proteins in the supernant of Flag-vector/MDA-MB-231 cells by mass spectrometry. Supplementary Table S7. List of proteins in the supernant of Flag-AQP1/MDA-MB-231 cells by mass spectrometry. Supplementary Table S8. Correlations among the expression of AQP1, ANXA2 and CTSS in 194 IDC patients. Supplementary Table S9. Relationship between AQP1 cytoplasmic expression and ANXA2 membrane expression in IDC patients (n=194). Supplementary Table S10. List of 23 genes of Rab family associated with AQP1 and ANXA2 by analysis of TCGA database. [file 13046_2023_2616_MOESM2_ESM.zip › Supplementary Table S10.xls]

## Sheet: Sheet1
Supplementary Table S10. List of 23 genes of Rab family associated with AQP1 and ANXA2 by analysis of TCGA database.
Gene	Entry	Entry name	Protein names	Gene names	Organism	Length
RAB25	P57735	RAB25_HUMAN	Ras-related protein Rab-25 (CATX-8)	RAB25 CATX8	Homo sapiens (Human)	213
RAB8B	Q92930	RAB8B_HUMAN	Ras-related protein Rab-8B	RAB8B	Homo sapiens (Human)	207
RAB1B	Q9H0U4	RAB1B_HUMAN	Ras-related protein Rab-1B	RAB1B	Homo sapiens (Human)	201
RAB27A	P51159	RB27A_HUMAN	Ras-related protein Rab-27A (Rab-27) (EC 3.6.5.2) (GTP-binding protein Ram)	RAB27A RAB27	Homo sapiens (Human)	221
RAB9A	P51151	RAB9A_HUMAN	Ras-related protein Rab-9A	RAB9A RAB9	Homo sapiens (Human)	201
RAB13	P51153	RAB13_HUMAN	Ras-related protein Rab-13 (Cell growth-inhibiting gene 4 protein)	RAB13 GIG4	Homo sapiens (Human)	203
RAB33B	Q9H082	RB33B_HUMAN	Ras-related protein Rab-33B	RAB33B	Homo sapiens (Human)	229
RAB12	Q6IQ22	RAB12_HUMAN	Ras-related protein Rab-12	RAB12	Homo sapiens (Human)	244
RAB2B	Q8WUD1	RAB2B_HUMAN	Ras-related protein Rab-2B	RAB2B	Homo sapiens (Human)	216
RAB26	Q9ULW5	RAB26_HUMAN	Ras-related protein Rab-26	RAB26	Homo sapiens (Human)	256
RAB17	Q9H0T7	RAB17_HUMAN	Ras-related protein Rab-17	RAB17	Homo sapiens (Human)	212
RAB9B	Q9NP90	RAB9B_HUMAN	Ras-related protein Rab-9B (Rab-9-like protein) (Rab-9L)	RAB9B RAB9L	Homo sapiens (Human)	201
RAB33A	Q14088	RB33A_HUMAN	Ras-related protein Rab-33A (Small GTP-binding protein S10)	RAB33A RABS10	Homo sapiens (Human)	237
RAB3A	P20336	RAB3A_HUMAN	Ras-related protein Rab-3A	RAB3A	Homo sapiens (Human)	220
RAB3D	O95716	RAB3D_HUMAN	Ras-related protein Rab-3D	RAB3D GOV RAB16	Homo sapiens (Human)	219
DNAJC27	Q9NZQ0	DJC27_HUMAN	DnaJ homolog subfamily C member 27 (Rab and DnaJ domain-containing protein)	DNAJC27 RABJS RBJ	Homo sapiens (Human)	273
RAB1A	P62820	RAB1A_HUMAN	Ras-related protein Rab-1A (YPT1-related protein)	RAB1A RAB1	Homo sapiens (Human)	205
RAB6B	Q9NRW1	RAB6B_HUMAN	Ras-related protein Rab-6B	RAB6B	Homo sapiens (Human)	208
RAB19	A4D1S5	RAB19_HUMAN	Ras-related protein Rab-19	RAB19 RAB19B	Homo sapiens (Human)	217
RAB31	Q13636	RAB31_HUMAN	Ras-related protein Rab-31 (Ras-related protein Rab-22B)	RAB31 RAB22B	Homo sapiens (Human)	194
RAB7A	P51149	RAB7A_HUMAN	Ras-related protein Rab-7a	RAB7A RAB7	Homo sapiens (Human)	207
RAB20	Q9NX57	RAB20_HUMAN	Ras-related protein Rab-20	RAB20	Homo sapiens (Human)	234
RAB32	Q13637	RAB32_HUMAN	Ras-related protein Rab-32	RAB32	Homo sapiens (Human)	225
