# Supplementary material for: Water channel protein AQP1 in cytoplasm is a critical factor in breast cancer local invasion
Source: J Exp Clin Cancer Res. 2023 Feb 20;42:49. doi: 10.1186/s13046-023-02616-1 (PMC9940370; doi:10.1186/s13046-023-02616-1)
Supplement: Supplementary file 2 — Additional file 2: Supplementary Table S1. List of plasmids and RNA interference sequences used in this study. Supplementary Table S2. List of antibodies used in this study. Supplementary Table S3. Cytoplasmic AQP1 expression in IDC patients. Supplementary Table S4. Relationship between AQP1 cytoplasmic expression and pathological tumor size (pT). Supplementary Table S5. Univariate and multivariate analysis for overall survival (OS) and progression-free survival (PFS). Supplementary Table S6. List of proteins in the supernant of Flag-vector/MDA-MB-231 cells by mass spectrometry. Supplementary Table S7. List of proteins in the supernant of Flag-AQP1/MDA-MB-231 cells by mass spectrometry. Supplementary Table S8. Correlations among the expression of AQP1, ANXA2 and CTSS in 194 IDC patients. Supplementary Table S9. Relationship between AQP1 cytoplasmic expression and ANXA2 membrane expression in IDC patients (n=194). Supplementary Table S10. List of 23 genes of Rab family associated with AQP1 and ANXA2 by analysis of TCGA database. [file 13046_2023_2616_MOESM2_ESM.zip › Supplementary Table S6.xls]

## Sheet: Sheet1
Supplementary Table S6. List of proteins in the supernant of Flag-vector/MDA-MB-231 cells by mass spectrometry.
	Accession	Description	Score	Matches	Sequences	emPAI	Coverage
1	P03956	Interstitial collagenase OS=Homo sapiens OX=9606 GN=MMP1 PE=1 SV=3	2792	187(134)	28(26)	8.42	0.53	P03956_uniprot
2	P04264	Keratin, type II cytoskeletal 1 OS=Homo sapiens OX=9606 GN=KRT1 PE=1 SV=6	1824	71(56)	27(23)	2.53	0.5	P04264_uniprot
3	P02768	Serum albumin OS=Homo sapiens OX=9606 GN=ALB PE=1 SV=2	1448	96(70)	11(8)	0.57	0.17	P02768_uniprot
4	P13645	Keratin, type I cytoskeletal 10 OS=Homo sapiens OX=9606 GN=KRT10 PE=1 SV=6	1051	48(36)	23(19)	2.67	0.48	P13645_uniprot
5	P08779	Keratin, type I cytoskeletal 16 OS=Homo sapiens OX=9606 GN=KRT16 PE=1 SV=4	1015	54(40)	24(20)	3.42	0.59	P08779_uniprot
6	O00391	Sulfhydryl oxidase 1 OS=Homo sapiens OX=9606 GN=QSOX1 PE=1 SV=3	1002	76(51)	25(23)	1.83	0.39	O00391_uniprot
7	Q8IWE5	Pleckstrin homology domain-containing family M member 2 OS=Homo sapiens OX=9606 GN=PLEKHM2 PE=1 SV=2	968	44(35)	10(9)	0.48	0.12	Q8IWE5_uniprot
8	Q08380	Galectin-3-binding protein OS=Homo sapiens OX=9606 GN=LGALS3BP PE=1 SV=1	916	45(30)	17(16)	1.77	0.35	Q08380_uniprot
9	P02533	Keratin, type I cytoskeletal 14 OS=Homo sapiens OX=9606 GN=KRT14 PE=1 SV=4	687	41(31)	19(15)	1.68	0.41	P02533_uniprot
10	P35908	Keratin, type II cytoskeletal 2 epidermal OS=Homo sapiens OX=9606 GN=KRT2 PE=1 SV=2	606	28(24)	11(10)	0.71	0.19	P35908_uniprot
11	P26022	Pentraxin-related protein PTX3 OS=Homo sapiens OX=9606 GN=PTX3 PE=1 SV=3	482	25(15)	12(9)	0.96	0.4	P26022_uniprot
12	O00622	Protein CYR61 OS=Homo sapiens OX=9606 GN=CYR61 PE=1 SV=1	418	15(11)	4(2)	0.24	0.12	O00622_uniprot
13	P48668	Keratin, type II cytoskeletal 6C OS=Homo sapiens OX=9606 GN=KRT6C PE=1 SV=3	394	31(19)	14(12)	1.22	0.28	P48668_uniprot
14	P06733	Alpha-enolase OS=Homo sapiens OX=9606 GN=ENO1 PE=1 SV=2	378	28(13)	15(8)	0.96	0.46	P06733_uniprot
15	P02538	Keratin, type II cytoskeletal 6A OS=Homo sapiens OX=9606 GN=KRT6A PE=1 SV=3	373	30(19)	14(12)	1.22	0.28	P02538_uniprot
16	Q04695	Keratin, type I cytoskeletal 17 OS=Homo sapiens OX=9606 GN=KRT17 PE=1 SV=2	369	21(15)	12(9)	0.81	0.23	Q04695_uniprot
17	O43707	Alpha-actinin-4 OS=Homo sapiens OX=9606 GN=ACTN4 PE=1 SV=2	330	18(12)	13(8)	0.28	0.18	O43707_uniprot
18	P60709	Actin, cytoplasmic 1 OS=Homo sapiens OX=9606 GN=ACTB PE=1 SV=1	324	23(14)	10(10)	1.48	0.37	P60709_uniprot
19	P12814	Alpha-actinin-1 OS=Homo sapiens OX=9606 GN=ACTN1 PE=1 SV=2	318	21(13)	16(9)	0.36	0.22	P12814_uniprot
20	Q06481	Amyloid-like protein 2 OS=Homo sapiens OX=9606 GN=APLP2 PE=1 SV=2	302	27(16)	11(11)	0.8	0.18	Q06481_uniprot
21	P07602	Prosaposin OS=Homo sapiens OX=9606 GN=PSAP PE=1 SV=2	299	30(14)	18(9)	0.8	0.44	P07602_uniprot
22	P07339	Cathepsin D OS=Homo sapiens OX=9606 GN=CTSD PE=1 SV=1	282	28(9)	14(7)	0.76	0.4	P07339_uniprot
23	P35527	Keratin, type I cytoskeletal 9 OS=Homo sapiens OX=9606 GN=KRT9 PE=1 SV=3	275	25(13)	12(10)	0.85	0.25	P35527_uniprot
24	P08238	Heat shock protein HSP 90-beta OS=Homo sapiens OX=9606 GN=HSP90AB1 PE=1 SV=4	266	19(13)	14(10)	0.53	0.21	P08238_uniprot
25	P01023	Alpha-2-macroglobulin OS=Homo sapiens OX=9606 GN=A2M PE=1 SV=3	263	15(10)	6(4)	0.08	0.03	P01023_uniprot
26	P11142	Heat shock cognate 71 kDa protein OS=Homo sapiens OX=9606 GN=HSPA8 PE=1 SV=1	262	30(16)	16(13)	0.88	0.25	P11142_uniprot
27	P01024	Complement C3 OS=Homo sapiens OX=9606 GN=C3 PE=1 SV=2	252	39(17)	30(17)	0.36	0.23	P01024_uniprot
28	P13647	Keratin, type II cytoskeletal 5 OS=Homo sapiens OX=9606 GN=KRT5 PE=1 SV=3	251	16(11)	11(9)	0.67	0.2	P13647_uniprot
29	P07900	Heat shock protein HSP 90-alpha OS=Homo sapiens OX=9606 GN=HSP90AA1 PE=1 SV=5	220	23(14)	14(10)	0.46	0.2	P07900_uniprot
30	P01033	Metalloproteinase inhibitor 1 OS=Homo sapiens OX=9606 GN=TIMP1 PE=1 SV=1	216	12(9)	6(6)	1.2	0.44	P01033_uniprot
31	P22692	Insulin-like growth factor-binding protein 4 OS=Homo sapiens OX=9606 GN=IGFBP4 PE=1 SV=2	209	11(8)	5(4)	1.14	0.25	P22692_uniprot
32	P04406	Glyceraldehyde-3-phosphate dehydrogenase OS=Homo sapiens OX=9606 GN=GAPDH PE=1 SV=3	207	11(7)	6(4)	0.55	0.31	P04406_uniprot
33	O94985	Calsyntenin-1 OS=Homo sapiens OX=9606 GN=CLSTN1 PE=1 SV=1	201	11(7)	7(6)	0.19	0.08	O94985_uniprot
34	P07686	Beta-hexosaminidase subunit beta OS=Homo sapiens OX=9606 GN=HEXB PE=1 SV=3	201	29(14)	18(12)	0.93	0.32	P07686_uniprot
35	P07996	Thrombospondin-1 OS=Homo sapiens OX=9606 GN=THBS1 PE=1 SV=2	200	18(11)	13(8)	0.24	0.14	P07996_uniprot
36	O00468	Agrin OS=Homo sapiens OX=9606 GN=AGRN PE=1 SV=5	200	14(9)	12(8)	0.12	0.07	O00468_uniprot
37	P62258	14-3-3 protein epsilon OS=Homo sapiens OX=9606 GN=YWHAE PE=1 SV=1	195	8(6)	5(4)	0.54	0.2	P62258_uniprot
38	P07195	L-lactate dehydrogenase B chain OS=Homo sapiens OX=9606 GN=LDHB PE=1 SV=2	190	16(8)	9(7)	0.83	0.31	P07195_uniprot
39	P05067	Amyloid-beta A4 protein OS=Homo sapiens OX=9606 GN=APP PE=1 SV=3	166	20(11)	11(5)	0.25	0.18	P05067_uniprot
40	P07737	Profilin-1 OS=Homo sapiens OX=9606 GN=PFN1 PE=1 SV=2	164	7(5)	4(4)	1.24	0.32	P07737_uniprot
41	Q99538	Legumain OS=Homo sapiens OX=9606 GN=LGMN PE=1 SV=1	163	11(9)	6(5)	0.47	0.2	Q99538_uniprot
42	P00338	L-lactate dehydrogenase A chain OS=Homo sapiens OX=9606 GN=LDHA PE=1 SV=2	155	10(7)	7(6)	0.67	0.22	P00338_uniprot
43	P15531	Nucleoside diphosphate kinase A OS=Homo sapiens OX=9606 GN=NME1 PE=1 SV=1	154	10(9)	5(4)	1.44	0.37	P15531_uniprot
44	P01130	Low-density lipoprotein receptor OS=Homo sapiens OX=9606 GN=LDLR PE=1 SV=1	147	5(4)	4(3)	0.1	0.05	P01130_uniprot
45	P29279	Connective tissue growth factor OS=Homo sapiens OX=9606 GN=CTGF PE=1 SV=2	138	18(7)	6(2)	0.17	0.19	P29279_uniprot
46	Q9UBR2	Cathepsin Z OS=Homo sapiens OX=9606 GN=CTSZ PE=1 SV=1	137	5(4)	3(2)	0.2	0.12	Q9UBR2_uniprot
47	P62937	Peptidyl-prolyl cis-trans isomerase A OS=Homo sapiens OX=9606 GN=PPIA PE=1 SV=2	133	12(6)	7(4)	0.97	0.43	P62937_uniprot
48	P02788	Lactotransferrin OS=Homo sapiens OX=9606 GN=LTF PE=1 SV=6	132	12(5)	4(2)	0.08	0.04	P02788_uniprot
49	P60174	Triosephosphate isomerase OS=Homo sapiens OX=9606 GN=TPI1 PE=1 SV=3	122	11(4)	9(3)	0.5	0.4	P60174_uniprot
50	P20742	Pregnancy zone protein OS=Homo sapiens OX=9606 GN=PZP PE=1 SV=4	121	8(7)	3(3)	0.06	0.02	P20742_uniprot
51	P14625	Endoplasmin OS=Homo sapiens OX=9606 GN=HSP90B1 PE=1 SV=1	112	4(4)	3(3)	0.15	0.03	P14625_uniprot
52	P07711	Cathepsin L1 OS=Homo sapiens OX=9606 GN=CTSL PE=1 SV=2	110	6(4)	3(3)	0.29	0.12	P07711_uniprot
53	P28799	Granulins OS=Homo sapiens OX=9606 GN=GRN PE=1 SV=2	110	9(3)	7(2)	0.15	0.14	P28799_uniprot
54	O00754	Lysosomal alpha-mannosidase OS=Homo sapiens OX=9606 GN=MAN2B1 PE=1 SV=3	108	11(5)	10(5)	0.15	0.11	O00754_uniprot
55	P02786	Transferrin receptor protein 1 OS=Homo sapiens OX=9606 GN=TFRC PE=1 SV=2	107	20(5)	11(5)	0.21	0.16	P02786_uniprot
56	P15586	N-acetylglucosamine-6-sulfatase OS=Homo sapiens OX=9606 GN=GNS PE=1 SV=3	105	16(6)	9(4)	0.23	0.19	P15586_uniprot
57	P26641	Elongation factor 1-gamma OS=Homo sapiens OX=9606 GN=EEF1G PE=1 SV=3	104	6(4)	4(4)	0.29	0.08	P26641_uniprot
58	Q16270	Insulin-like growth factor-binding protein 7 OS=Homo sapiens OX=9606 GN=IGFBP7 PE=1 SV=1	103	13(8)	8(5)	1.08	0.4	Q16270_uniprot
59	P10619	Lysosomal protective protein OS=Homo sapiens OX=9606 GN=CTSA PE=1 SV=2	101	7(2)	5(2)	0.12	0.16	P10619_uniprot
60	Q16610	Extracellular matrix protein 1 OS=Homo sapiens OX=9606 GN=ECM1 PE=1 SV=2	100	7(4)	6(3)	0.17	0.14	Q16610_uniprot
61	P10909	Clusterin OS=Homo sapiens OX=9606 GN=CLU PE=1 SV=1	99	6(4)	4(3)	0.2	0.14	P10909_uniprot
62	P06748	Nucleophosmin OS=Homo sapiens OX=9606 GN=NPM1 PE=1 SV=2	97	3(2)	3(2)	0.21	0.16	P06748_uniprot
63	P19823	Inter-alpha-trypsin inhibitor heavy chain H2 OS=Homo sapiens OX=9606 GN=ITIH2 PE=1 SV=2	96	8(3)	5(3)	0.09	0.06	P19823_uniprot
64	Q5VTE0	Putative elongation factor 1-alpha-like 3 OS=Homo sapiens OX=9606 GN=EEF1A1P5 PE=5 SV=1	96	4(3)	3(2)	0.13	0.07	Q5VTE0_uniprot
65	P01034	Cystatin-C OS=Homo sapiens OX=9606 GN=CST3 PE=1 SV=1	95	8(5)	4(3)	0.78	0.19	P01034_uniprot
66	P06865	Beta-hexosaminidase subunit alpha OS=Homo sapiens OX=9606 GN=HEXA PE=1 SV=2	94	12(5)	9(5)	0.3	0.18	P06865_uniprot
67	Q92820	Gamma-glutamyl hydrolase OS=Homo sapiens OX=9606 GN=GGH PE=1 SV=2	93	6(4)	5(4)	0.42	0.21	Q92820_uniprot
68	Q15323	Keratin, type I cuticular Ha1 OS=Homo sapiens OX=9606 GN=KRT31 PE=1 SV=3	93	6(4)	4(2)	0.22	0.11	Q15323_uniprot
69	P29401	Transketolase OS=Homo sapiens OX=9606 GN=TKT PE=1 SV=3	88	8(4)	6(4)	0.21	0.09	P29401_uniprot
70	Q9NSB2	Keratin, type II cuticular Hb4 OS=Homo sapiens OX=9606 GN=KRT84 PE=2 SV=2	88	6(5)	5(4)	0.28	0.09	Q9NSB2_uniprot
71	Q8NBP7	Proprotein convertase subtilisin/kexin type 9 OS=Homo sapiens OX=9606 GN=PCSK9 PE=1 SV=3	87	5(2)	4(2)	0.09	0.08	Q8NBP7_uniprot
72	P11047	Laminin subunit gamma-1 OS=Homo sapiens OX=9606 GN=LAMC1 PE=1 SV=3	81	12(5)	10(5)	0.09	0.08	P11047_uniprot
73	Q9UNN8	Endothelial protein C receptor OS=Homo sapiens OX=9606 GN=PROCR PE=1 SV=1	80	3(3)	3(3)	0.42	0.15	Q9UNN8_uniprot
74	P30530	Tyrosine-protein kinase receptor UFO OS=Homo sapiens OX=9606 GN=AXL PE=1 SV=3	79	6(6)	2(2)	0.07	0.02	P30530_uniprot
75	P34932	Heat shock 70 kDa protein 4 OS=Homo sapiens OX=9606 GN=HSPA4 PE=1 SV=4	78	5(4)	5(4)	0.18	0.07	P34932_uniprot
76	P18669	Phosphoglycerate mutase 1 OS=Homo sapiens OX=9606 GN=PGAM1 PE=1 SV=2	77	6(3)	6(3)	0.39	0.32	P18669_uniprot
77	P48723	Heat shock 70 kDa protein 13 OS=Homo sapiens OX=9606 GN=HSPA13 PE=1 SV=1	77	7(5)	6(5)	0.36	0.16	P48723_uniprot
78	P06744	Glucose-6-phosphate isomerase OS=Homo sapiens OX=9606 GN=GPI PE=1 SV=4	77	5(2)	5(2)	0.11	0.1	P06744_uniprot
79	P04075	Fructose-bisphosphate aldolase A OS=Homo sapiens OX=9606 GN=ALDOA PE=1 SV=2	76	3(2)	2(1)	0.08	0.09	P04075_uniprot
80	Q8NHP8	Putative phospholipase B-like 2 OS=Homo sapiens OX=9606 GN=PLBD2 PE=1 SV=2	76	9(2)	6(2)	0.1	0.12	Q8NHP8_uniprot
81	Q24JP5	Transmembrane protein 132A OS=Homo sapiens OX=9606 GN=TMEM132A PE=1 SV=1	75	4(2)	4(2)	0.06	0.05	Q24JP5_uniprot
82	O15230	Laminin subunit alpha-5 OS=Homo sapiens OX=9606 GN=LAMA5 PE=1 SV=8	74	2(1)	2(1)	0.01	0	O15230_uniprot
83	P31431	Syndecan-4 OS=Homo sapiens OX=9606 GN=SDC4 PE=1 SV=2	72	6(2)	4(2)	0.33	0.12	P31431_uniprot
84	Q8NBJ7	Sulfatase-modifying factor 2 OS=Homo sapiens OX=9606 GN=SUMF2 PE=1 SV=2	71	3(3)	3(3)	0.32	0.12	Q8NBJ7_uniprot
85	P11021	Endoplasmic reticulum chaperone BiP OS=Homo sapiens OX=9606 GN=HSPA5 PE=1 SV=2	70	10(5)	9(5)	0.25	0.19	P11021_uniprot
86	Q15582	Transforming growth factor-beta-induced protein ig-h3 OS=Homo sapiens OX=9606 GN=TGFBI PE=1 SV=1	70	15(6)	11(5)	0.29	0.18	Q15582_uniprot
87	Q9Y4K0	Lysyl oxidase homolog 2 OS=Homo sapiens OX=9606 GN=LOXL2 PE=1 SV=1	69	7(3)	6(3)	0.11	0.11	Q9Y4K0_uniprot
88	O60568	Procollagen-lysine,2-oxoglutarate 5-dioxygenase 3 OS=Homo sapiens OX=9606 GN=PLOD3 PE=1 SV=1	68	8(3)	7(3)	0.12	0.1	O60568_uniprot
89	O00469	Procollagen-lysine,2-oxoglutarate 5-dioxygenase 2 OS=Homo sapiens OX=9606 GN=PLOD2 PE=1 SV=2	67	2(2)	2(2)	0.08	0.03	O00469_uniprot
90	P00749	Urokinase-type plasminogen activator OS=Homo sapiens OX=9606 GN=PLAU PE=1 SV=2	67	4(3)	3(2)	0.14	0.06	P00749_uniprot
91	P35052	Glypican-1 OS=Homo sapiens OX=9606 GN=GPC1 PE=1 SV=2	66	1(1)	1(1)	0.05	0.02	P35052_uniprot
92	Q9H3G5	Probable serine carboxypeptidase CPVL OS=Homo sapiens OX=9606 GN=CPVL PE=1 SV=2	66	8(4)	7(3)	0.27	0.2	Q9H3G5_uniprot
93	P08195	4F2 cell-surface antigen heavy chain OS=Homo sapiens OX=9606 GN=SLC3A2 PE=1 SV=3	65	4(3)	3(2)	0.1	0.07	P08195_uniprot
94	P16070	CD44 antigen OS=Homo sapiens OX=9606 GN=CD44 PE=1 SV=3	65	1(1)	1(1)	0.04	0.01	P16070_uniprot
95	Q02388	Collagen alpha-1(VII) chain OS=Homo sapiens OX=9606 GN=COL7A1 PE=1 SV=2	65	6(3)	6(3)	0.04	0.02	Q02388_uniprot
96	P54802	Alpha-N-acetylglucosaminidase OS=Homo sapiens OX=9606 GN=NAGLU PE=1 SV=2	64	2(2)	2(2)	0.08	0.04	P54802_uniprot
97	P12109	Collagen alpha-1(VI) chain OS=Homo sapiens OX=9606 GN=COL6A1 PE=1 SV=3	63	9(3)	7(2)	0.06	0.08	P12109_uniprot
98	P07858	Cathepsin B OS=Homo sapiens OX=9606 GN=CTSB PE=1 SV=3	61	5(4)	3(3)	0.39	0.12	P07858_uniprot
99	P02751	Fibronectin OS=Homo sapiens OX=9606 GN=FN1 PE=1 SV=4	61	9(5)	8(5)	0.08	0.04	P02751_uniprot
100	P02771	Alpha-fetoprotein OS=Homo sapiens OX=9606 GN=AFP PE=1 SV=1	59	3(3)	3(3)	0.15	0.05	P02771_uniprot
101	Q9BZM5	UL16-binding protein 2 OS=Homo sapiens OX=9606 GN=ULBP2 PE=1 SV=1	58	1(1)	1(1)	0.12	0.04	Q9BZM5_uniprot
102	P09603	Macrophage colony-stimulating factor 1 OS=Homo sapiens OX=9606 GN=CSF1 PE=1 SV=2	58	5(1)	3(1)	0.05	0.08	P09603_uniprot
103	P68871	Hemoglobin subunit beta OS=Homo sapiens OX=9606 GN=HBB PE=1 SV=2	58	6(4)	3(1)	0.21	0.21	P68871_uniprot
104	Q8NBJ4	Golgi membrane protein 1 OS=Homo sapiens OX=9606 GN=GOLM1 PE=1 SV=1	58	4(2)	2(2)	0.15	0.05	Q8NBJ4_uniprot
105	P55268	Laminin subunit beta-2 OS=Homo sapiens OX=9606 GN=LAMB2 PE=1 SV=2	57	3(1)	3(1)	0.02	0.01	P55268_uniprot
106	P08670	Vimentin OS=Homo sapiens OX=9606 GN=VIM PE=1 SV=4	55	5(2)	4(2)	0.13	0.11	P08670_uniprot
107	P07355	Annexin A2 OS=Homo sapiens OX=9606 GN=ANXA2 PE=1 SV=2	54	2(2)	2(2)	0.18	0.09	P07355_uniprot
108	P68363	Tubulin alpha-1B chain OS=Homo sapiens OX=9606 GN=TUBA1B PE=1 SV=1	52	5(1)	5(1)	0.06	0.15	P68363_uniprot
109	P00505	Aspartate aminotransferase, mitochondrial OS=Homo sapiens OX=9606 GN=GOT2 PE=1 SV=3	52	1(1)	1(1)	0.07	0.03	P00505_uniprot
110	P18827	Syndecan-1 OS=Homo sapiens OX=9606 GN=SDC1 PE=1 SV=3	52	4(2)	1(1)	0.1	0.05	P18827_uniprot
111	P61916	NPC intracellular cholesterol transporter 2 OS=Homo sapiens OX=9606 GN=NPC2 PE=1 SV=1	51	3(2)	3(2)	0.44	0.32	P61916_uniprot
112	P53634	Dipeptidyl peptidase 1 OS=Homo sapiens OX=9606 GN=CTSC PE=1 SV=2	51	14(3)	9(2)	0.13	0.25	P53634_uniprot
113	P39060	Collagen alpha-1(XVIII) chain OS=Homo sapiens OX=9606 GN=COL18A1 PE=1 SV=5	50	1(1)	1(1)	0.02	0	P39060_uniprot
114	Q15758	Neutral amino acid transporter B(0) OS=Homo sapiens OX=9606 GN=SLC1A5 PE=1 SV=2	50	1(1)	1(1)	0.06	0.02	Q15758_uniprot
115	P08833	Insulin-like growth factor-binding protein 1 OS=Homo sapiens OX=9606 GN=IGFBP1 PE=1 SV=1	50	3(2)	2(1)	0.12	0.08	P08833_uniprot
116	P04217	Alpha-1B-glycoprotein OS=Homo sapiens OX=9606 GN=A1BG PE=1 SV=4	49	3(2)	1(1)	0.06	0.01	P04217_uniprot
117	Q9BTY2	Plasma alpha-L-fucosidase OS=Homo sapiens OX=9606 GN=FUCA2 PE=1 SV=2	48	4(2)	3(2)	0.12	0.07	Q9BTY2_uniprot
118	Q06830	Peroxiredoxin-1 OS=Homo sapiens OX=9606 GN=PRDX1 PE=1 SV=1	48	4(2)	4(2)	0.32	0.21	Q06830_uniprot
119	Q8NI35	InaD-like protein OS=Homo sapiens OX=9606 GN=PATJ PE=1 SV=3	47	4(4)	1(1)	0.02	0	Q8NI35_uniprot
120	P14314	Glucosidase 2 subunit beta OS=Homo sapiens OX=9606 GN=PRKCSH PE=1 SV=2	47	4(3)	3(2)	0.11	0.05	P14314_uniprot
121	P0DME0	Protein SETSIP OS=Homo sapiens OX=9606 GN=SETSIP PE=1 SV=1	46	3(1)	3(1)	0.1	0.12	P0DME0_uniprot
122	O14773	Tripeptidyl-peptidase 1 OS=Homo sapiens OX=9606 GN=TPP1 PE=1 SV=2	46	9(4)	5(3)	0.17	0.15	O14773_uniprot
123	O75326	Semaphorin-7A OS=Homo sapiens OX=9606 GN=SEMA7A PE=1 SV=1	43	2(1)	2(1)	0.04	0.02	O75326_uniprot
124	Q93063	Exostosin-2 OS=Homo sapiens OX=9606 GN=EXT2 PE=1 SV=1	43	2(1)	2(1)	0.04	0.03	Q93063_uniprot
125	P23526	Adenosylhomocysteinase OS=Homo sapiens OX=9606 GN=AHCY PE=1 SV=4	43	4(2)	4(2)	0.14	0.09	P23526_uniprot
126	P26038	Moesin OS=Homo sapiens OX=9606 GN=MSN PE=1 SV=3	43	14(2)	9(2)	0.1	0.16	P26038_uniprot
127	P40925	Malate dehydrogenase, cytoplasmic OS=Homo sapiens OX=9606 GN=MDH1 PE=1 SV=4	42	2(2)	2(2)	0.19	0.06	P40925_uniprot
128	P08962	CD63 antigen OS=Homo sapiens OX=9606 GN=CD63 PE=1 SV=2	41	1(1)	1(1)	0.13	0.04	P08962_uniprot
129	P62979	Ubiquitin-40S ribosomal protein S27a OS=Homo sapiens OX=9606 GN=RPS27A PE=1 SV=2	41	3(1)	2(1)	0.18	0.16	P62979_uniprot
130	Q14118	Dystroglycan OS=Homo sapiens OX=9606 GN=DAG1 PE=1 SV=2	41	3(1)	3(1)	0.03	0.04	Q14118_uniprot
131	Q08431	Lactadherin OS=Homo sapiens OX=9606 GN=MFGE8 PE=1 SV=2	40	4(3)	4(3)	0.24	0.14	Q08431_uniprot
132	O75629	Protein CREG1 OS=Homo sapiens OX=9606 GN=CREG1 PE=1 SV=1	40	1(1)	1(1)	0.14	0.09	O75629_uniprot
133	P01008	Antithrombin-III OS=Homo sapiens OX=9606 GN=SERPINC1 PE=1 SV=1	40	2(1)	2(1)	0.06	0.04	P01008_uniprot
134	P10646	Tissue factor pathway inhibitor OS=Homo sapiens OX=9606 GN=TFPI PE=1 SV=1	40	1(1)	1(1)	0.09	0.02	P10646_uniprot
135	P10145	Interleukin-8 OS=Homo sapiens OX=9606 GN=CXCL8 PE=1 SV=1	39	7(3)	3(2)	0.7	0.29	P10145_uniprot
136	Q9BVA1	Tubulin beta-2B chain OS=Homo sapiens OX=9606 GN=TUBB2B PE=1 SV=1	39	3(1)	3(1)	0.07	0.07	Q9BVA1_uniprot
137	Q16706	Alpha-mannosidase 2 OS=Homo sapiens OX=9606 GN=MAN2A1 PE=1 SV=2	39	6(2)	6(2)	0.05	0.06	Q16706_uniprot
138	P05120	Plasminogen activator inhibitor 2 OS=Homo sapiens OX=9606 GN=SERPINB2 PE=1 SV=2	39	4(2)	4(2)	0.15	0.1	P05120_uniprot
139	Q92896	Golgi apparatus protein 1 OS=Homo sapiens OX=9606 GN=GLG1 PE=1 SV=2	38	4(2)	4(2)	0.05	0.03	Q92896_uniprot
140	P61981	14-3-3 protein gamma OS=Homo sapiens OX=9606 GN=YWHAG PE=1 SV=2	38	5(2)	4(2)	0.25	0.17	P61981_uniprot
141	P19338	Nucleolin OS=Homo sapiens OX=9606 GN=NCL PE=1 SV=3	38	5(2)	4(2)	0.09	0.04	P19338_uniprot
142	Q8TB92	3-hydroxymethyl-3-methylglutaryl-CoA lyase, cytoplasmic OS=Homo sapiens OX=9606 GN=HMGCLL1 PE=1 SV=3	38	7(3)	1(1)	0.08	0.01	Q8TB92_uniprot
143	P26006	Integrin alpha-3 OS=Homo sapiens OX=9606 GN=ITGA3 PE=1 SV=5	38	1(1)	1(1)	0.03	0	P26006_uniprot
144	Q8NCH0	Carbohydrate sulfotransferase 14 OS=Homo sapiens OX=9606 GN=CHST14 PE=1 SV=2	37	1(1)	1(1)	0.08	0.03	Q8NCH0_uniprot
145	O43505	Beta-1,4-glucuronyltransferase 1 OS=Homo sapiens OX=9606 GN=B4GAT1 PE=1 SV=1	36	2(1)	2(1)	0.07	0.11	O43505_uniprot
146	Q9NQ30	Endothelial cell-specific molecule 1 OS=Homo sapiens OX=9606 GN=ESM1 PE=1 SV=2	36	1(1)	1(1)	0.16	0.05	Q9NQ30_uniprot
147	Q6NW40	RGM domain family member B OS=Homo sapiens OX=9606 GN=RGMB PE=1 SV=3	34	2(1)	1(1)	0.07	0.02	Q6NW40_uniprot
148	P04062	Glucosylceramidase OS=Homo sapiens OX=9606 GN=GBA PE=1 SV=3	34	1(1)	1(1)	0.05	0.01	P04062_uniprot
149	P31153	S-adenosylmethionine synthase isoform type-2 OS=Homo sapiens OX=9606 GN=MAT2A PE=1 SV=1	34	1(1)	1(1)	0.08	0.03	P31153_uniprot
150	O00299	Chloride intracellular channel protein 1 OS=Homo sapiens OX=9606 GN=CLIC1 PE=1 SV=4	34	3(2)	3(2)	0.26	0.17	O00299_uniprot
151	Q9GZM7	Tubulointerstitial nephritis antigen-like OS=Homo sapiens OX=9606 GN=TINAGL1 PE=1 SV=1	34	1(1)	1(1)	0.06	0.02	Q9GZM7_uniprot
152	P13796	Plastin-2 OS=Homo sapiens OX=9606 GN=LCP1 PE=1 SV=6	33	6(1)	6(1)	0.05	0.11	P13796_uniprot
153	P08254	Stromelysin-1 OS=Homo sapiens OX=9606 GN=MMP3 PE=1 SV=2	33	3(1)	3(1)	0.06	0.06	P08254_uniprot
154	Q14974	Importin subunit beta-1 OS=Homo sapiens OX=9606 GN=KPNB1 PE=1 SV=2	33	4(1)	3(1)	0.03	0.05	Q14974_uniprot
155	P55058	Phospholipid transfer protein OS=Homo sapiens OX=9606 GN=PLTP PE=1 SV=1	33	1(1)	1(1)	0.06	0.02	P55058_uniprot
156	Q8NBM4	Ubiquitin-associated domain-containing protein 2 OS=Homo sapiens OX=9606 GN=UBAC2 PE=1 SV=1	33	1(1)	1(1)	0.08	0.02	Q8NBM4_uniprot
157	Q8WUM4	Programmed cell death 6-interacting protein OS=Homo sapiens OX=9606 GN=PDCD6IP PE=1 SV=1	33	1(1)	1(1)	0.03	0.01	Q8WUM4_uniprot
158	P78417	Glutathione S-transferase omega-1 OS=Homo sapiens OX=9606 GN=GSTO1 PE=1 SV=2	32	3(1)	2(1)	0.12	0.07	P78417_uniprot
159	P05452	Tetranectin OS=Homo sapiens OX=9606 GN=CLEC3B PE=1 SV=3	32	1(1)	1(1)	0.15	0.05	P05452_uniprot
160	P04156	Major prion protein OS=Homo sapiens OX=9606 GN=PRNP PE=1 SV=1	32	1(1)	1(1)	0.12	0.04	P04156_uniprot
161	P42785	Lysosomal Pro-X carboxypeptidase OS=Homo sapiens OX=9606 GN=PRCP PE=1 SV=1	32	6(1)	3(1)	0.06	0.05	P42785_uniprot
162	P0C0S5	Histone H2A.Z OS=Homo sapiens OX=9606 GN=H2AFZ PE=1 SV=2	31	3(2)	2(2)	0.57	0.12	P0C0S5_uniprot
163	P38571	Lysosomal acid lipase/cholesteryl ester hydrolase OS=Homo sapiens OX=9606 GN=LIPA PE=1 SV=2	31	1(1)	1(1)	0.07	0.02	P38571_uniprot
164	P40926	Malate dehydrogenase, mitochondrial OS=Homo sapiens OX=9606 GN=MDH2 PE=1 SV=3	31	4(2)	4(2)	0.19	0.15	P40926_uniprot
165	P04085	Platelet-derived growth factor subunit A OS=Homo sapiens OX=9606 GN=PDGFA PE=1 SV=1	31	1(1)	1(1)	0.14	0.03	P04085_uniprot
166	P04004	Vitronectin OS=Homo sapiens OX=9606 GN=VTN PE=1 SV=1	30	2(1)	2(1)	0.06	0.04	P04004_uniprot
167	P02774	Vitamin D-binding protein OS=Homo sapiens OX=9606 GN=GC PE=1 SV=1	30	1(1)	1(1)	0.06	0.04	P02774_uniprot
168	P05121	Plasminogen activator inhibitor 1 OS=Homo sapiens OX=9606 GN=SERPINE1 PE=1 SV=1	30	6(3)	5(3)	0.33	0.17	P05121_uniprot
169	P00491	Purine nucleoside phosphorylase OS=Homo sapiens OX=9606 GN=PNP PE=1 SV=2	29	4(1)	4(1)	0.1	0.16	P00491_uniprot
170	P27797	Calreticulin OS=Homo sapiens OX=9606 GN=CALR PE=1 SV=1	29	2(1)	2(1)	0.07	0.06	P27797_uniprot
171	Q6DHV7	Adenosine deaminase-like protein OS=Homo sapiens OX=9606 GN=ADAL PE=2 SV=2	29	2(2)	1(1)	0.08	0.01	Q6DHV7_uniprot
172	P53396	ATP-citrate synthase OS=Homo sapiens OX=9606 GN=ACLY PE=1 SV=3	29	1(1)	1(1)	0.03	0.01	P53396_uniprot
173	Q6ZTR7	Protein FAM92B OS=Homo sapiens OX=9606 GN=FAM92B PE=1 SV=2	28	1(1)	1(1)	0.09	0.01	Q6ZTR7_uniprot
174	P16278	Beta-galactosidase OS=Homo sapiens OX=9606 GN=GLB1 PE=1 SV=2	28	2(1)	2(1)	0.04	0.04	P16278_uniprot
175	P49327	Fatty acid synthase OS=Homo sapiens OX=9606 GN=FASN PE=1 SV=3	28	4(1)	4(1)	0.01	0.02	P49327_uniprot
176	P61769	Beta-2-microglobulin OS=Homo sapiens OX=9606 GN=B2M PE=1 SV=1	28	2(1)	2(1)	0.25	0.29	P61769_uniprot
177	O00115	Deoxyribonuclease-2-alpha OS=Homo sapiens OX=9606 GN=DNASE2 PE=1 SV=2	28	1(1)	1(1)	0.08	0.02	O00115_uniprot
178	Q9H6D7	HAUS augmin-like complex subunit 4 OS=Homo sapiens OX=9606 GN=HAUS4 PE=1 SV=1	28	10(3)	1(1)	0.08	0.02	Q9H6D7_uniprot
179	P02794	Ferritin heavy chain OS=Homo sapiens OX=9606 GN=FTH1 PE=1 SV=2	27	3(2)	2(2)	0.34	0.09	P02794_uniprot
180	P20933	N(4)-(beta-N-acetylglucosaminyl)-L-asparaginase OS=Homo sapiens OX=9606 GN=AGA PE=1 SV=2	27	1(1)	1(1)	0.09	0.03	P20933_uniprot
181	P50395	Rab GDP dissociation inhibitor beta OS=Homo sapiens OX=9606 GN=GDI2 PE=1 SV=2	27	6(1)	4(1)	0.06	0.09	P50395_uniprot
182	Q9NZ08	Endoplasmic reticulum aminopeptidase 1 OS=Homo sapiens OX=9606 GN=ERAP1 PE=1 SV=3	26	1(1)	1(1)	0.03	0.01	Q9NZ08_uniprot
183	O00584	Ribonuclease T2 OS=Homo sapiens OX=9606 GN=RNASET2 PE=1 SV=2	26	1(1)	1(1)	0.11	0.03	O00584_uniprot
184	P26639	Threonine--tRNA ligase, cytoplasmic OS=Homo sapiens OX=9606 GN=TARS PE=1 SV=3	26	3(1)	3(1)	0.08	0.05	P26639_uniprot
185	Q8WVQ1	Soluble calcium-activated nucleotidase 1 OS=Homo sapiens OX=9606 GN=CANT1 PE=1 SV=1	26	2(1)	2(1)	0.07	0.04	Q8WVQ1_uniprot
186	Q12913	Receptor-type tyrosine-protein phosphatase eta OS=Homo sapiens OX=9606 GN=PTPRJ PE=1 SV=3	26	1(1)	1(1)	0.02	0.01	Q12913_uniprot
187	P49721	Proteasome subunit beta type-2 OS=Homo sapiens OX=9606 GN=PSMB2 PE=1 SV=1	26	1(1)	1(1)	0.15	0.05	P49721_uniprot
188	P28072	Proteasome subunit beta type-6 OS=Homo sapiens OX=9606 GN=PSMB6 PE=1 SV=4	25	2(1)	2(1)	0.13	0.08	P28072_uniprot
189	Q13237	cGMP-dependent protein kinase 2 OS=Homo sapiens OX=9606 GN=PRKG2 PE=1 SV=1	25	1(1)	1(1)	0.04	0	Q13237_uniprot
190	Q9Y266	Nuclear migration protein nudC OS=Homo sapiens OX=9606 GN=NUDC PE=1 SV=1	25	1(1)	1(1)	0.09	0.03	Q9Y266_uniprot
191	Q92736	Ryanodine receptor 2 OS=Homo sapiens OX=9606 GN=RYR2 PE=1 SV=3	24	2(1)	2(1)	0.01	0	Q92736_uniprot
192	P54803	Galactocerebrosidase OS=Homo sapiens OX=9606 GN=GALC PE=1 SV=3	24	1(1)	1(1)	0.04	0.02	P54803_uniprot
193	Q02809	Procollagen-lysine,2-oxoglutarate 5-dioxygenase 1 OS=Homo sapiens OX=9606 GN=PLOD1 PE=1 SV=2	24	4(2)	4(2)	0.08	0.06	Q02809_uniprot
194	O00560	Syntenin-1 OS=Homo sapiens OX=9606 GN=SDCBP PE=1 SV=1	24	1(1)	1(1)	0.1	0.07	O00560_uniprot
195	P40121	Macrophage-capping protein OS=Homo sapiens OX=9606 GN=CAPG PE=1 SV=2	23	1(1)	1(1)	0.09	0.03	P40121_uniprot
196	Q02818	Nucleobindin-1 OS=Homo sapiens OX=9606 GN=NUCB1 PE=1 SV=4	23	2(1)	2(1)	0.06	0.05	Q02818_uniprot
197	P16035	Metalloproteinase inhibitor 2 OS=Homo sapiens OX=9606 GN=TIMP2 PE=1 SV=2	22	5(2)	4(2)	0.28	0.26	P16035_uniprot
198	Q8TEA8	D-aminoacyl-tRNA deacylase 1 OS=Homo sapiens OX=9606 GN=DTD1 PE=1 SV=2	22	1(1)	1(1)	0.14	0.07	Q8TEA8_uniprot
199	P37802	Transgelin-2 OS=Homo sapiens OX=9606 GN=TAGLN2 PE=1 SV=3	22	2(1)	2(1)	0.15	0.11	P37802_uniprot
200	O43852	Calumenin OS=Homo sapiens OX=9606 GN=CALU PE=1 SV=2	22	2(1)	2(1)	0.09	0.06	O43852_uniprot
201	P30101	Protein disulfide-isomerase A3 OS=Homo sapiens OX=9606 GN=PDIA3 PE=1 SV=4	22	1(1)	1(1)	0.06	0.02	P30101_uniprot
202	P01137	Transforming growth factor beta-1 OS=Homo sapiens OX=9606 GN=TGFB1 PE=1 SV=2	22	1(1)	1(1)	0.07	0.06	P01137_uniprot
203	Q7Z442	Polycystic kidney disease protein 1-like 2 OS=Homo sapiens OX=9606 GN=PKD1L2 PE=1 SV=4	21	1(1)	1(1)	0.01	0	Q7Z442_uniprot
204	Q8IYR0	Cilia- and flagella-associated protein 206 OS=Homo sapiens OX=9606 GN=CFAP206 PE=1 SV=2	21	2(2)	1(1)	0.05	0	Q8IYR0_uniprot
205	Q14240	Eukaryotic initiation factor 4A-II OS=Homo sapiens OX=9606 GN=EIF4A2 PE=1 SV=2	21	1(1)	1(1)	0.07	0.02	Q14240_uniprot
206	P28074	Proteasome subunit beta type-5 OS=Homo sapiens OX=9606 GN=PSMB5 PE=1 SV=3	21	1(0)	1(0)	0.12	0.04	P28074_uniprot
207	Q92626	Peroxidasin homolog OS=Homo sapiens OX=9606 GN=PXDN PE=1 SV=2	21	1(1)	1(1)	0.02	0	Q92626_uniprot
208	P15151	Poliovirus receptor OS=Homo sapiens OX=9606 GN=PVR PE=1 SV=2	21	4(0)	3(0)	0.07	0.06	P15151_uniprot
209	Q9ULV4	Coronin-1C OS=Homo sapiens OX=9606 GN=CORO1C PE=1 SV=1	20	1(0)	1(0)	0.06	0.03	Q9ULV4_uniprot
210	P18206	Vinculin OS=Homo sapiens OX=9606 GN=VCL PE=1 SV=4	20	5(0)	5(0)	0.03	0.06	P18206_uniprot
211	P47755	F-actin-capping protein subunit alpha-2 OS=Homo sapiens OX=9606 GN=CAPZA2 PE=1 SV=3	20	1(1)	1(1)	0.1	0.03	P47755_uniprot
212	P10124	Serglycin OS=Homo sapiens OX=9606 GN=SRGN PE=1 SV=3	20	1(1)	1(1)	0.19	0.12	P10124_uniprot
213	P12955	Xaa-Pro dipeptidase OS=Homo sapiens OX=9606 GN=PEPD PE=1 SV=3	19	1(1)	1(1)	0.06	0.02	P12955_uniprot
214	Q12905	Interleukin enhancer-binding factor 2 OS=Homo sapiens OX=9606 GN=ILF2 PE=1 SV=2	18	1(1)	1(1)	0.08	0.02	Q12905_uniprot
215	Q13740	CD166 antigen OS=Homo sapiens OX=9606 GN=ALCAM PE=1 SV=2	17	6(1)	6(1)	0.05	0.13	Q13740_uniprot
