# Supplementary material for: Water channel protein AQP1 in cytoplasm is a critical factor in breast cancer local invasion
Source: J Exp Clin Cancer Res. 2023 Feb 20;42:49. doi: 10.1186/s13046-023-02616-1 (PMC9940370; doi:10.1186/s13046-023-02616-1)
Supplement: Supplementary file 2 — Additional file 2: Supplementary Table S1. List of plasmids and RNA interference sequences used in this study. Supplementary Table S2. List of antibodies used in this study. Supplementary Table S3. Cytoplasmic AQP1 expression in IDC patients. Supplementary Table S4. Relationship between AQP1 cytoplasmic expression and pathological tumor size (pT). Supplementary Table S5. Univariate and multivariate analysis for overall survival (OS) and progression-free survival (PFS). Supplementary Table S6. List of proteins in the supernant of Flag-vector/MDA-MB-231 cells by mass spectrometry. Supplementary Table S7. List of proteins in the supernant of Flag-AQP1/MDA-MB-231 cells by mass spectrometry. Supplementary Table S8. Correlations among the expression of AQP1, ANXA2 and CTSS in 194 IDC patients. Supplementary Table S9. Relationship between AQP1 cytoplasmic expression and ANXA2 membrane expression in IDC patients (n=194). Supplementary Table S10. List of 23 genes of Rab family associated with AQP1 and ANXA2 by analysis of TCGA database. [file 13046_2023_2616_MOESM2_ESM.zip › Supplementary Table S7.xls]

## Sheet: Sheet1
Supplementary Table S7. List of proteins in the supernant of Flag-AQP1/MDA-MB-231 cells by mass spectrometry.
	Accession	Description	Score	Matches	Sequences	emPAI	Coverage
1	P03956	Interstitial collagenase OS=Homo sapiens OX=9606 GN=MMP1 PE=1 SV=3	1476	131(81)	22(17)	2.89	0.43	P03956_uniprot
2	P02768	Serum albumin OS=Homo sapiens OX=9606 GN=ALB PE=1 SV=2	812	62(39)	9(7)	0.5	0.14	P02768_uniprot
3	P04264	Keratin, type II cytoskeletal 1 OS=Homo sapiens OX=9606 GN=KRT1 PE=1 SV=6	727	41(26)	15(11)	0.88	0.2	P04264_uniprot
4	O00391	Sulfhydryl oxidase 1 OS=Homo sapiens OX=9606 GN=QSOX1 PE=1 SV=3	665	68(43)	20(17)	1.34	0.27	O00391_uniprot
5	Q08380	Galectin-3-binding protein OS=Homo sapiens OX=9606 GN=LGALS3BP PE=1 SV=1	514	40(28)	11(11)	0.88	0.2	Q08380_uniprot
6	P26022	Pentraxin-related protein PTX3 OS=Homo sapiens OX=9606 GN=PTX3 PE=1 SV=3	512	35(23)	10(8)	1.11	0.3	P26022_uniprot
7	P13645	Keratin, type I cytoskeletal 10 OS=Homo sapiens OX=9606 GN=KRT10 PE=1 SV=6	498	23(19)	14(11)	1.14	0.19	P13645_uniprot
8	P07900	Heat shock protein HSP 90-alpha OS=Homo sapiens OX=9606 GN=HSP90AA1 PE=1 SV=5	452	36(18)	15(10)	0.46	0.19	P07900_uniprot
9	P11142	Heat shock cognate 71 kDa protein OS=Homo sapiens OX=9606 GN=HSPA8 PE=1 SV=1	436	42(23)	16(14)	1.16	0.27	P11142_uniprot
10	P01024	Complement C3 OS=Homo sapiens OX=9606 GN=C3 PE=1 SV=2	395	38(24)	30(20)	0.46	0.2	P01024_uniprot
11	P08238	Heat shock protein HSP 90-beta OS=Homo sapiens OX=9606 GN=HSP90AB1 PE=1 SV=4	365	29(15)	15(12)	0.59	0.21	P08238_uniprot
12	P35908	Keratin, type II cytoskeletal 2 epidermal OS=Homo sapiens OX=9606 GN=KRT2 PE=1 SV=2	355	17(13)	7(5)	0.28	0.1	P35908_uniprot
13	O00622	Protein CYR61 OS=Homo sapiens OX=9606 GN=CYR61 PE=1 SV=1	351	17(9)	5(3)	0.24	0.15	O00622_uniprot
14	Q8IWE5	Pleckstrin homology domain-containing family M member 2 OS=Homo sapiens OX=9606 GN=PLEKHM2 PE=1 SV=2	330	30(15)	10(7)	0.33	0.12	Q8IWE5_uniprot
15	P07996	Thrombospondin-1 OS=Homo sapiens OX=9606 GN=THBS1 PE=1 SV=2	288	22(15)	13(10)	0.27	0.12	P07996_uniprot
16	O43707	Alpha-actinin-4 OS=Homo sapiens OX=9606 GN=ACTN4 PE=1 SV=2	281	22(12)	15(8)	0.28	0.18	O43707_uniprot
17	P12814	Alpha-actinin-1 OS=Homo sapiens OX=9606 GN=ACTN1 PE=1 SV=2	274	29(12)	18(8)	0.32	0.23	P12814_uniprot
18	P62258	14-3-3 protein epsilon OS=Homo sapiens OX=9606 GN=YWHAE PE=1 SV=1	271	15(9)	5(5)	0.71	0.2	P62258_uniprot
19	P60709	Actin, cytoplasmic 1 OS=Homo sapiens OX=9606 GN=ACTB PE=1 SV=1	263	22(16)	8(7)	0.98	0.28	P60709_uniprot
20	P06733	Alpha-enolase OS=Homo sapiens OX=9606 GN=ENO1 PE=1 SV=2	259	26(13)	14(10)	1.09	0.42	P06733_uniprot
21	P04406	Glyceraldehyde-3-phosphate dehydrogenase OS=Homo sapiens OX=9606 GN=GAPDH PE=1 SV=3	247	20(11)	9(6)	1.02	0.41	P04406_uniprot
22	P07686	Beta-hexosaminidase subunit beta OS=Homo sapiens OX=9606 GN=HEXB PE=1 SV=3	238	28(14)	14(10)	0.93	0.23	P07686_uniprot
23	P22392	Nucleoside diphosphate kinase B OS=Homo sapiens OX=9606 GN=NME2 PE=1 SV=1	216	20(14)	6(5)	1.9	0.42	P22392_uniprot
24	P15531	Nucleoside diphosphate kinase A OS=Homo sapiens OX=9606 GN=NME1 PE=1 SV=1	214	17(14)	6(5)	1.92	0.46	P15531_uniprot
25	P07195	L-lactate dehydrogenase B chain OS=Homo sapiens OX=9606 GN=LDHB PE=1 SV=2	207	26(14)	10(9)	1.17	0.34	P07195_uniprot
26	Q06481	Amyloid-like protein 2 OS=Homo sapiens OX=9606 GN=APLP2 PE=1 SV=2	204	20(11)	9(6)	0.55	0.14	Q06481_uniprot
27	P26641	Elongation factor 1-gamma OS=Homo sapiens OX=9606 GN=EEF1G PE=1 SV=3	175	10(8)	6(5)	0.46	0.12	P26641_uniprot
28	P07602	Prosaposin OS=Homo sapiens OX=9606 GN=PSAP PE=1 SV=2	168	21(8)	12(5)	0.45	0.2	P07602_uniprot
29	P07339	Cathepsin D OS=Homo sapiens OX=9606 GN=CTSD PE=1 SV=1	167	28(8)	11(5)	0.42	0.27	P07339_uniprot
30	P00338	L-lactate dehydrogenase A chain OS=Homo sapiens OX=9606 GN=LDHA PE=1 SV=2	166	16(6)	7(5)	0.54	0.22	P00338_uniprot
31	P01034	Cystatin-C OS=Homo sapiens OX=9606 GN=CST3 PE=1 SV=1	161	11(5)	3(3)	0.78	0.19	P01034_uniprot
32	P15586	N-acetylglucosamine-6-sulfatase OS=Homo sapiens OX=9606 GN=GNS PE=1 SV=3	158	15(7)	7(4)	0.23	0.13	P15586_uniprot
33	P02533	Keratin, type I cytoskeletal 14 OS=Homo sapiens OX=9606 GN=KRT14 PE=1 SV=4	158	11(8)	10(7)	0.64	0.23	P02533_uniprot
34	P63104	14-3-3 protein zeta/delta OS=Homo sapiens OX=9606 GN=YWHAZ PE=1 SV=1	141	14(6)	5(4)	0.57	0.22	P63104_uniprot
35	Q99538	Legumain OS=Homo sapiens OX=9606 GN=LGMN PE=1 SV=1	141	7(5)	3(3)	0.29	0.08	Q99538_uniprot
36	P11047	Laminin subunit gamma-1 OS=Homo sapiens OX=9606 GN=LAMC1 PE=1 SV=3	140	13(6)	11(5)	0.13	0.08	P11047_uniprot
37	P01023	Alpha-2-macroglobulin OS=Homo sapiens OX=9606 GN=A2M PE=1 SV=3	139	9(6)	4(3)	0.06	0.02	P01023_uniprot
38	P02786	Transferrin receptor protein 1 OS=Homo sapiens OX=9606 GN=TFRC PE=1 SV=2	133	32(9)	17(7)	0.3	0.25	P02786_uniprot
39	P08670	Vimentin OS=Homo sapiens OX=9606 GN=VIM PE=1 SV=4	131	15(6)	9(5)	0.35	0.16	P08670_uniprot
40	P30530	Tyrosine-protein kinase receptor UFO OS=Homo sapiens OX=9606 GN=AXL PE=1 SV=3	127	11(9)	2(2)	0.1	0.02	P30530_uniprot
41	Q9UBR2	Cathepsin Z OS=Homo sapiens OX=9606 GN=CTSZ PE=1 SV=1	126	4(4)	2(2)	0.2	0.07	Q9UBR2_uniprot
42	P01033	Metalloproteinase inhibitor 1 OS=Homo sapiens OX=9606 GN=TIMP1 PE=1 SV=1	125	11(7)	4(3)	0.48	0.23	P01033_uniprot
43	Q5VTE0	Putative elongation factor 1-alpha-like 3 OS=Homo sapiens OX=9606 GN=EEF1A1P5 PE=5 SV=1	125	8(5)	5(3)	0.21	0.11	Q5VTE0_uniprot
44	P35527	Keratin, type I cytoskeletal 9 OS=Homo sapiens OX=9606 GN=KRT9 PE=1 SV=3	124	13(7)	8(5)	0.36	0.12	P35527_uniprot
45	P12109	Collagen alpha-1(VI) chain OS=Homo sapiens OX=9606 GN=COL6A1 PE=1 SV=3	123	13(5)	9(4)	0.12	0.1	P12109_uniprot
46	O60568	Procollagen-lysine,2-oxoglutarate 5-dioxygenase 3 OS=Homo sapiens OX=9606 GN=PLOD3 PE=1 SV=1	123	8(5)	6(3)	0.12	0.07	O60568_uniprot
47	P18669	Phosphoglycerate mutase 1 OS=Homo sapiens OX=9606 GN=PGAM1 PE=1 SV=2	123	5(3)	4(2)	0.39	0.16	P18669_uniprot
48	P29401	Transketolase OS=Homo sapiens OX=9606 GN=TKT PE=1 SV=3	117	14(7)	10(5)	0.32	0.15	P29401_uniprot
49	O94985	Calsyntenin-1 OS=Homo sapiens OX=9606 GN=CLSTN1 PE=1 SV=1	116	9(5)	7(3)	0.12	0.07	O94985_uniprot
50	P07737	Profilin-1 OS=Homo sapiens OX=9606 GN=PFN1 PE=1 SV=2	116	6(3)	2(2)	0.5	0.2	P07737_uniprot
51	P28799	Granulins OS=Homo sapiens OX=9606 GN=GRN PE=1 SV=2	116	9(2)	5(2)	0.1	0.11	P28799_uniprot
52	P29279	Connective tissue growth factor OS=Homo sapiens OX=9606 GN=CTGF PE=1 SV=2	111	12(7)	3(3)	0.27	0.1	P29279_uniprot
53	P61981	14-3-3 protein gamma OS=Homo sapiens OX=9606 GN=YWHAG PE=1 SV=2	108	11(4)	4(3)	0.39	0.11	P61981_uniprot
54	P22692	Insulin-like growth factor-binding protein 4 OS=Homo sapiens OX=9606 GN=IGFBP4 PE=1 SV=2	106	14(6)	5(3)	0.54	0.22	P22692_uniprot
55	P34932	Heat shock 70 kDa protein 4 OS=Homo sapiens OX=9606 GN=HSPA4 PE=1 SV=4	105	5(4)	4(3)	0.11	0.06	P34932_uniprot
56	Q16270	Insulin-like growth factor-binding protein 7 OS=Homo sapiens OX=9606 GN=IGFBP7 PE=1 SV=1	104	11(6)	6(4)	0.52	0.28	Q16270_uniprot
57	P62736	Actin, aortic smooth muscle OS=Homo sapiens OX=9606 GN=ACTA2 PE=1 SV=1	103	12(7)	5(4)	0.46	0.16	P62736_uniprot
58	P05067	Amyloid-beta A4 protein OS=Homo sapiens OX=9606 GN=APP PE=1 SV=3	102	9(5)	5(4)	0.2	0.07	P05067_uniprot
59	P10909	Clusterin OS=Homo sapiens OX=9606 GN=CLU PE=1 SV=1	102	5(2)	3(1)	0.06	0.1	P10909_uniprot
60	P60174	Triosephosphate isomerase OS=Homo sapiens OX=9606 GN=TPI1 PE=1 SV=3	101	15(5)	7(3)	0.5	0.29	P60174_uniprot
61	P02751	Fibronectin OS=Homo sapiens OX=9606 GN=FN1 PE=1 SV=4	100	10(7)	7(6)	0.08	0.03	P02751_uniprot
62	P26639	Threonine--tRNA ligase, cytoplasmic OS=Homo sapiens OX=9606 GN=TARS PE=1 SV=3	99	9(5)	6(5)	0.21	0.08	P26639_uniprot
63	P07355	Annexin A2 OS=Homo sapiens OX=9606 GN=ANXA2 PE=1 SV=2	96	7(4)	6(4)	0.39	0.2	P07355_uniprot
64	O00754	Lysosomal alpha-mannosidase OS=Homo sapiens OX=9606 GN=MAN2B1 PE=1 SV=3	94	12(6)	10(5)	0.15	0.11	O00754_uniprot
65	P14314	Glucosidase 2 subunit beta OS=Homo sapiens OX=9606 GN=PRKCSH PE=1 SV=2	93	4(2)	3(2)	0.11	0.05	P14314_uniprot
66	P04075	Fructose-bisphosphate aldolase A OS=Homo sapiens OX=9606 GN=ALDOA PE=1 SV=2	91	8(4)	6(3)	0.27	0.16	P04075_uniprot
67	P16070	CD44 antigen OS=Homo sapiens OX=9606 GN=CD44 PE=1 SV=3	89	3(2)	1(1)	0.04	0.01	P16070_uniprot
68	P0DME0	Protein SETSIP OS=Homo sapiens OX=9606 GN=SETSIP PE=1 SV=1	88	3(2)	2(2)	0.31	0.07	P0DME0_uniprot
69	O00468	Agrin OS=Homo sapiens OX=9606 GN=AGRN PE=1 SV=5	87	8(4)	6(3)	0.04	0.03	O00468_uniprot
70	P14625	Endoplasmin OS=Homo sapiens OX=9606 GN=HSP90B1 PE=1 SV=1	86	5(3)	3(3)	0.11	0.03	P14625_uniprot
71	P11021	Endoplasmic reticulum chaperone BiP OS=Homo sapiens OX=9606 GN=HSPA5 PE=1 SV=2	86	13(3)	10(3)	0.14	0.2	P11021_uniprot
72	Q16610	Extracellular matrix protein 1 OS=Homo sapiens OX=9606 GN=ECM1 PE=1 SV=2	84	6(4)	4(4)	0.23	0.07	Q16610_uniprot
73	P00505	Aspartate aminotransferase, mitochondrial OS=Homo sapiens OX=9606 GN=GOT2 PE=1 SV=3	82	5(2)	3(2)	0.14	0.06	P00505_uniprot
74	P02788	Lactotransferrin OS=Homo sapiens OX=9606 GN=LTF PE=1 SV=6	81	8(4)	3(2)	0.08	0.04	P02788_uniprot
75	Q9Y4K0	Lysyl oxidase homolog 2 OS=Homo sapiens OX=9606 GN=LOXL2 PE=1 SV=1	81	7(4)	7(4)	0.16	0.11	Q9Y4K0_uniprot
76	Q9H3G5	Probable serine carboxypeptidase CPVL OS=Homo sapiens OX=9606 GN=CPVL PE=1 SV=2	81	5(5)	2(2)	0.27	0.05	Q9H3G5_uniprot
77	P01130	Low-density lipoprotein receptor OS=Homo sapiens OX=9606 GN=LDLR PE=1 SV=1	80	4(3)	3(2)	0.07	0.03	P01130_uniprot
78	Q92626	Peroxidasin homolog OS=Homo sapiens OX=9606 GN=PXDN PE=1 SV=2	78	6(4)	5(4)	0.08	0.03	Q92626_uniprot
79	O15230	Laminin subunit alpha-5 OS=Homo sapiens OX=9606 GN=LAMA5 PE=1 SV=8	76	2(1)	2(1)	0.01	0	O15230_uniprot
80	P62937	Peptidyl-prolyl cis-trans isomerase A OS=Homo sapiens OX=9606 GN=PPIA PE=1 SV=2	75	10(3)	6(3)	0.67	0.27	P62937_uniprot
81	P26038	Moesin OS=Homo sapiens OX=9606 GN=MSN PE=1 SV=3	74	12(6)	9(5)	0.27	0.13	P26038_uniprot
82	P49327	Fatty acid synthase OS=Homo sapiens OX=9606 GN=FASN PE=1 SV=3	74	13(5)	10(4)	0.05	0.04	P49327_uniprot
83	Q15582	Transforming growth factor-beta-induced protein ig-h3 OS=Homo sapiens OX=9606 GN=TGFBI PE=1 SV=1	73	13(6)	8(6)	0.29	0.13	Q15582_uniprot
84	P06865	Beta-hexosaminidase subunit alpha OS=Homo sapiens OX=9606 GN=HEXA PE=1 SV=2	70	10(5)	8(5)	0.3	0.14	P06865_uniprot
85	Q24JP5	Transmembrane protein 132A OS=Homo sapiens OX=9606 GN=TMEM132A PE=1 SV=1	70	6(2)	6(2)	0.06	0.07	Q24JP5_uniprot
86	P42785	Lysosomal Pro-X carboxypeptidase OS=Homo sapiens OX=9606 GN=PRCP PE=1 SV=1	68	10(4)	6(3)	0.19	0.1	P42785_uniprot
87	Q8NBJ4	Golgi membrane protein 1 OS=Homo sapiens OX=9606 GN=GOLM1 PE=1 SV=1	66	5(2)	3(2)	0.15	0.08	Q8NBJ4_uniprot
88	O00469	Procollagen-lysine,2-oxoglutarate 5-dioxygenase 2 OS=Homo sapiens OX=9606 GN=PLOD2 PE=1 SV=2	66	3(1)	3(1)	0.04	0.04	O00469_uniprot
89	P78417	Glutathione S-transferase omega-1 OS=Homo sapiens OX=9606 GN=GSTO1 PE=1 SV=2	65	4(3)	3(2)	0.25	0.12	P78417_uniprot
90	P55058	Phospholipid transfer protein OS=Homo sapiens OX=9606 GN=PLTP PE=1 SV=1	64	1(1)	1(1)	0.06	0.02	P55058_uniprot
91	Q16706	Alpha-mannosidase 2 OS=Homo sapiens OX=9606 GN=MAN2A1 PE=1 SV=2	63	8(4)	5(2)	0.08	0.03	Q16706_uniprot
92	Q14118	Dystroglycan OS=Homo sapiens OX=9606 GN=DAG1 PE=1 SV=2	63	3(2)	3(2)	0.07	0.03	Q14118_uniprot
93	P07711	Cathepsin L1 OS=Homo sapiens OX=9606 GN=CTSL PE=1 SV=2	62	5(3)	2(2)	0.18	0.06	P07711_uniprot
94	P13647	Keratin, type II cytoskeletal 5 OS=Homo sapiens OX=9606 GN=KRT5 PE=1 SV=3	61	6(3)	4(3)	0.17	0.06	P13647_uniprot
95	P00558	Phosphoglycerate kinase 1 OS=Homo sapiens OX=9606 GN=PGK1 PE=1 SV=3	61	12(4)	7(3)	0.24	0.19	P00558_uniprot
96	P23526	Adenosylhomocysteinase OS=Homo sapiens OX=9606 GN=AHCY PE=1 SV=4	59	10(5)	6(3)	0.22	0.15	P23526_uniprot
97	Q9UM22	Mammalian ependymin-related protein 1 OS=Homo sapiens OX=9606 GN=EPDR1 PE=1 SV=2	59	1(1)	1(1)	0.13	0.04	Q9UM22_uniprot
98	P48723	Heat shock 70 kDa protein 13 OS=Homo sapiens OX=9606 GN=HSPA13 PE=1 SV=1	58	4(4)	4(4)	0.28	0.1	P48723_uniprot
99	Q32P51	Heterogeneous nuclear ribonucleoprotein A1-like 2 OS=Homo sapiens OX=9606 GN=HNRNPA1L2 PE=2 SV=2	57	1(1)	1(1)	0.1	0.03	Q32P51_uniprot
100	P40925	Malate dehydrogenase, cytoplasmic OS=Homo sapiens OX=9606 GN=MDH1 PE=1 SV=4	57	7(2)	6(2)	0.19	0.21	P40925_uniprot
101	Q02388	Collagen alpha-1(VII) chain OS=Homo sapiens OX=9606 GN=COL7A1 PE=1 SV=2	57	10(3)	10(3)	0.03	0.03	Q02388_uniprot
102	P19338	Nucleolin OS=Homo sapiens OX=9606 GN=NCL PE=1 SV=3	57	5(2)	5(2)	0.09	0.06	P19338_uniprot
103	Q8NBP7	Proprotein convertase subtilisin/kexin type 9 OS=Homo sapiens OX=9606 GN=PCSK9 PE=1 SV=3	56	8(2)	4(2)	0.09	0.08	Q8NBP7_uniprot
104	Q92820	Gamma-glutamyl hydrolase OS=Homo sapiens OX=9606 GN=GGH PE=1 SV=2	55	3(2)	3(2)	0.19	0.12	Q92820_uniprot
105	P38571	Lysosomal acid lipase/cholesteryl ester hydrolase OS=Homo sapiens OX=9606 GN=LIPA PE=1 SV=2	54	1(1)	1(1)	0.07	0.02	P38571_uniprot
106	Q8NHP8	Putative phospholipase B-like 2 OS=Homo sapiens OX=9606 GN=PLBD2 PE=1 SV=2	54	6(2)	4(2)	0.1	0.08	Q8NHP8_uniprot
107	P06748	Nucleophosmin OS=Homo sapiens OX=9606 GN=NPM1 PE=1 SV=2	54	2(1)	2(1)	0.1	0.07	P06748_uniprot
108	Q9UNN8	Endothelial protein C receptor OS=Homo sapiens OX=9606 GN=PROCR PE=1 SV=1	53	3(2)	2(2)	0.26	0.07	Q9UNN8_uniprot
109	P25786	Proteasome subunit alpha type-1 OS=Homo sapiens OX=9606 GN=PSMA1 PE=1 SV=1	53	2(1)	2(1)	0.11	0.1	P25786_uniprot
110	O14773	Tripeptidyl-peptidase 1 OS=Homo sapiens OX=9606 GN=TPP1 PE=1 SV=2	53	5(2)	2(2)	0.11	0.04	O14773_uniprot
111	Q14974	Importin subunit beta-1 OS=Homo sapiens OX=9606 GN=KPNB1 PE=1 SV=2	53	5(2)	4(2)	0.07	0.05	Q14974_uniprot
112	P04156	Major prion protein OS=Homo sapiens OX=9606 GN=PRNP PE=1 SV=1	52	1(1)	1(1)	0.12	0.04	P04156_uniprot
113	P02794	Ferritin heavy chain OS=Homo sapiens OX=9606 GN=FTH1 PE=1 SV=2	51	6(2)	4(2)	0.34	0.22	P02794_uniprot
114	Q8WUM4	Programmed cell death 6-interacting protein OS=Homo sapiens OX=9606 GN=PDCD6IP PE=1 SV=1	49	1(1)	1(1)	0.03	0.01	Q8WUM4_uniprot
115	Q9UBS4	DnaJ homolog subfamily B member 11 OS=Homo sapiens OX=9606 GN=DNAJB11 PE=1 SV=1	49	1(1)	1(1)	0.08	0.03	Q9UBS4_uniprot
116	P13473	Lysosome-associated membrane glycoprotein 2 OS=Homo sapiens OX=9606 GN=LAMP2 PE=1 SV=2	48	2(2)	1(1)	0.07	0.01	P13473_uniprot
117	Q02809	Procollagen-lysine,2-oxoglutarate 5-dioxygenase 1 OS=Homo sapiens OX=9606 GN=PLOD1 PE=1 SV=2	48	2(2)	2(2)	0.08	0.03	Q02809_uniprot
118	P08195	4F2 cell-surface antigen heavy chain OS=Homo sapiens OX=9606 GN=SLC3A2 PE=1 SV=3	47	2(2)	1(1)	0.05	0.01	P08195_uniprot
119	Q15149	Plectin OS=Homo sapiens OX=9606 GN=PLEC PE=1 SV=3	46	16(2)	15(2)	0.01	0.03	Q15149_uniprot
120	Q14697	Neutral alpha-glucosidase AB OS=Homo sapiens OX=9606 GN=GANAB PE=1 SV=3	46	6(3)	6(3)	0.09	0.07	Q14697_uniprot
121	Q8NBJ7	Sulfatase-modifying factor 2 OS=Homo sapiens OX=9606 GN=SUMF2 PE=1 SV=2	46	2(1)	2(1)	0.1	0.08	Q8NBJ7_uniprot
122	P13796	Plastin-2 OS=Homo sapiens OX=9606 GN=LCP1 PE=1 SV=6	46	10(4)	8(4)	0.2	0.14	P13796_uniprot
123	Q15262	Receptor-type tyrosine-protein phosphatase kappa OS=Homo sapiens OX=9606 GN=PTPRK PE=1 SV=2	46	2(2)	2(2)	0.04	0.01	Q15262_uniprot
124	P10253	Lysosomal alpha-glucosidase OS=Homo sapiens OX=9606 GN=GAA PE=1 SV=4	46	2(1)	2(1)	0.03	0.03	P10253_uniprot
125	Q8IYR0	Cilia- and flagella-associated protein 206 OS=Homo sapiens OX=9606 GN=CFAP206 PE=1 SV=2	45	3(3)	2(2)	0.09	0.02	Q8IYR0_uniprot
126	P68871	Hemoglobin subunit beta OS=Homo sapiens OX=9606 GN=HBB PE=1 SV=2	45	5(2)	2(1)	0.21	0.15	P68871_uniprot
127	P02545	Prelamin-A/C OS=Homo sapiens OX=9606 GN=LMNA PE=1 SV=1	45	4(1)	4(1)	0.09	0.06	P02545_uniprot
128	P40926	Malate dehydrogenase, mitochondrial OS=Homo sapiens OX=9606 GN=MDH2 PE=1 SV=3	45	5(3)	5(3)	0.3	0.17	P40926_uniprot
129	P55268	Laminin subunit beta-2 OS=Homo sapiens OX=9606 GN=LAMB2 PE=1 SV=2	44	2(1)	2(1)	0.02	0.01	P55268_uniprot
130	P62979	Ubiquitin-40S ribosomal protein S27a OS=Homo sapiens OX=9606 GN=RPS27A PE=1 SV=2	44	5(2)	4(2)	0.4	0.32	P62979_uniprot
131	P25788	Proteasome subunit alpha type-3 OS=Homo sapiens OX=9606 GN=PSMA3 PE=1 SV=2	44	3(1)	3(1)	0.12	0.11	P25788_uniprot
132	Q5JXB2	Putative ubiquitin-conjugating enzyme E2 N-like OS=Homo sapiens OX=9606 GN=UBE2NL PE=1 SV=1	43	1(1)	1(1)	0.2	0.07	Q5JXB2_uniprot
133	Q9BQE3	Tubulin alpha-1C chain OS=Homo sapiens OX=9606 GN=TUBA1C PE=1 SV=1	43	2(1)	2(1)	0.07	0.05	Q9BQE3_uniprot
134	P07225	Vitamin K-dependent protein S OS=Homo sapiens OX=9606 GN=PROS1 PE=1 SV=1	43	1(1)	1(1)	0.04	0.01	P07225_uniprot
135	P62942	Peptidyl-prolyl cis-trans isomerase FKBP1A OS=Homo sapiens OX=9606 GN=FKBP1A PE=1 SV=2	42	3(1)	2(1)	0.66	0.25	P62942_uniprot
136	P39060	Collagen alpha-1(XVIII) chain OS=Homo sapiens OX=9606 GN=COL18A1 PE=1 SV=5	42	3(2)	3(2)	0.04	0.02	P39060_uniprot
137	P28074	Proteasome subunit beta type-5 OS=Homo sapiens OX=9606 GN=PSMB5 PE=1 SV=3	42	4(2)	4(2)	0.25	0.15	P28074_uniprot
138	Q9GZM7	Tubulointerstitial nephritis antigen-like OS=Homo sapiens OX=9606 GN=TINAGL1 PE=1 SV=1	42	1(1)	1(1)	0.06	0.02	Q9GZM7_uniprot
139	P98160	Basement membrane-specific heparan sulfate proteoglycan core protein OS=Homo sapiens OX=9606 GN=HSPG2 PE=1 SV=4	42	2(1)	2(1)	0.01	0	P98160_uniprot
140	Q13740	CD166 antigen OS=Homo sapiens OX=9606 GN=ALCAM PE=1 SV=2	41	7(1)	5(1)	0.05	0.1	Q13740_uniprot
141	P60842	Eukaryotic initiation factor 4A-I OS=Homo sapiens OX=9606 GN=EIF4A1 PE=1 SV=1	39	4(1)	3(1)	0.07	0.09	P60842_uniprot
142	P00749	Urokinase-type plasminogen activator OS=Homo sapiens OX=9606 GN=PLAU PE=1 SV=2	39	5(1)	3(1)	0.07	0.06	P00749_uniprot
143	Q16658	Fascin OS=Homo sapiens OX=9606 GN=FSCN1 PE=1 SV=3	38	4(1)	3(1)	0.06	0.07	Q16658_uniprot
144	Q13308	Inactive tyrosine-protein kinase 7 OS=Homo sapiens OX=9606 GN=PTK7 PE=1 SV=2	37	1(1)	1(1)	0.03	0.01	Q13308_uniprot
145	O14786	Neuropilin-1 OS=Homo sapiens OX=9606 GN=NRP1 PE=1 SV=3	37	2(1)	2(1)	0.03	0.02	O14786_uniprot
146	P54802	Alpha-N-acetylglucosaminidase OS=Homo sapiens OX=9606 GN=NAGLU PE=1 SV=2	37	1(1)	1(1)	0.04	0.01	P54802_uniprot
147	P23284	Peptidyl-prolyl cis-trans isomerase B OS=Homo sapiens OX=9606 GN=PPIB PE=1 SV=2	37	6(3)	4(2)	0.3	0.16	P23284_uniprot
148	Q01459	Di-N-acetylchitobiase OS=Homo sapiens OX=9606 GN=CTBS PE=1 SV=1	37	1(1)	1(1)	0.07	0.02	Q01459_uniprot
149	O95373	Importin-7 OS=Homo sapiens OX=9606 GN=IPO7 PE=1 SV=1	36	2(1)	2(1)	0.03	0.02	O95373_uniprot
150	P10619	Lysosomal protective protein OS=Homo sapiens OX=9606 GN=CTSA PE=1 SV=2	36	6(1)	5(1)	0.06	0.11	P10619_uniprot
151	P31150	Rab GDP dissociation inhibitor alpha OS=Homo sapiens OX=9606 GN=GDI1 PE=1 SV=2	36	4(1)	2(1)	0.06	0.04	P31150_uniprot
152	P63244	Receptor of activated protein C kinase 1 OS=Homo sapiens OX=9606 GN=RACK1 PE=1 SV=3	36	1(1)	1(1)	0.09	0.03	P63244_uniprot
153	Q9BTY2	Plasma alpha-L-fucosidase OS=Homo sapiens OX=9606 GN=FUCA2 PE=1 SV=2	36	6(2)	4(2)	0.12	0.07	Q9BTY2_uniprot
154	P04062	Glucosylceramidase OS=Homo sapiens OX=9606 GN=GBA PE=1 SV=3	36	2(1)	1(1)	0.05	0.01	P04062_uniprot
155	P08833	Insulin-like growth factor-binding protein 1 OS=Homo sapiens OX=9606 GN=IGFBP1 PE=1 SV=1	35	3(1)	2(1)	0.12	0.08	P08833_uniprot
156	P48637	Glutathione synthetase OS=Homo sapiens OX=9606 GN=GSS PE=1 SV=1	35	3(1)	3(1)	0.06	0.06	P48637_uniprot
157	P53634	Dipeptidyl peptidase 1 OS=Homo sapiens OX=9606 GN=CTSC PE=1 SV=2	35	6(1)	5(1)	0.06	0.11	P53634_uniprot
158	P01008	Antithrombin-III OS=Homo sapiens OX=9606 GN=SERPINC1 PE=1 SV=1	34	1(1)	1(1)	0.06	0.01	P01008_uniprot
159	P05362	Intercellular adhesion molecule 1 OS=Homo sapiens OX=9606 GN=ICAM1 PE=1 SV=2	34	1(1)	1(1)	0.06	0.02	P05362_uniprot
160	P37802	Transgelin-2 OS=Homo sapiens OX=9606 GN=TAGLN2 PE=1 SV=3	34	3(1)	2(1)	0.15	0.11	P37802_uniprot
161	Q9HAT2	Sialate O-acetylesterase OS=Homo sapiens OX=9606 GN=SIAE PE=1 SV=1	34	3(1)	2(1)	0.06	0.03	Q9HAT2_uniprot
162	O75326	Semaphorin-7A OS=Homo sapiens OX=9606 GN=SEMA7A PE=1 SV=1	33	3(1)	2(1)	0.04	0.02	O75326_uniprot
163	P61160	Actin-related protein 2 OS=Homo sapiens OX=9606 GN=ACTR2 PE=1 SV=1	33	1(1)	1(1)	0.07	0.03	P61160_uniprot
164	Q8TB92	3-hydroxymethyl-3-methylglutaryl-CoA lyase, cytoplasmic OS=Homo sapiens OX=9606 GN=HMGCLL1 PE=1 SV=3	33	6(2)	1(1)	0.08	0.01	Q8TB92_uniprot
165	P16035	Metalloproteinase inhibitor 2 OS=Homo sapiens OX=9606 GN=TIMP2 PE=1 SV=2	33	6(3)	4(3)	0.65	0.2	P16035_uniprot
166	P26006	Integrin alpha-3 OS=Homo sapiens OX=9606 GN=ITGA3 PE=1 SV=5	33	1(1)	1(1)	0.03	0	P26006_uniprot
167	P27797	Calreticulin OS=Homo sapiens OX=9606 GN=CALR PE=1 SV=1	33	3(1)	2(1)	0.07	0.04	P27797_uniprot
168	P30048	Thioredoxin-dependent peroxide reductase, mitochondrial OS=Homo sapiens OX=9606 GN=PRDX3 PE=1 SV=3	33	1(1)	1(1)	0.12	0.04	P30048_uniprot
169	Q6NW40	RGM domain family member B OS=Homo sapiens OX=9606 GN=RGMB PE=1 SV=3	33	1(1)	1(1)	0.07	0.02	Q6NW40_uniprot
170	P61916	NPC intracellular cholesterol transporter 2 OS=Homo sapiens OX=9606 GN=NPC2 PE=1 SV=1	33	2(1)	2(1)	0.2	0.17	P61916_uniprot
171	Q76M96	Coiled-coil domain-containing protein 80 OS=Homo sapiens OX=9606 GN=CCDC80 PE=1 SV=1	33	1(1)	1(1)	0.03	0.01	Q76M96_uniprot
172	Q8NI35	InaD-like protein OS=Homo sapiens OX=9606 GN=PATJ PE=1 SV=3	32	3(2)	2(1)	0.02	0	Q8NI35_uniprot
173	P62826	GTP-binding nuclear protein Ran OS=Homo sapiens OX=9606 GN=RAN PE=1 SV=3	31	1(1)	1(1)	0.14	0.05	P62826_uniprot
174	Q02818	Nucleobindin-1 OS=Homo sapiens OX=9606 GN=NUCB1 PE=1 SV=4	31	3(1)	2(1)	0.06	0.04	Q02818_uniprot
175	Q12841	Follistatin-related protein 1 OS=Homo sapiens OX=9606 GN=FSTL1 PE=1 SV=1	31	2(1)	1(1)	0.09	0.02	Q12841_uniprot
176	O00299	Chloride intracellular channel protein 1 OS=Homo sapiens OX=9606 GN=CLIC1 PE=1 SV=4	31	3(2)	3(2)	0.26	0.1	O00299_uniprot
177	P02771	Alpha-fetoprotein OS=Homo sapiens OX=9606 GN=AFP PE=1 SV=1	30	1(1)	1(1)	0.05	0.01	P02771_uniprot
178	Q9Y617	Phosphoserine aminotransferase OS=Homo sapiens OX=9606 GN=PSAT1 PE=1 SV=2	30	1(1)	1(1)	0.08	0.02	Q9Y617_uniprot
179	P25774	Cathepsin S OS=Homo sapiens OX=9606 GN=CTSS PE=1 SV=3	30	1(1)	1(1)	0.09	0.03	P25774_uniprot
180	P14618	Pyruvate kinase PKM OS=Homo sapiens OX=9606 GN=PKM PE=1 SV=4	30	4(2)	3(2)	0.12	0.05	P14618_uniprot
181	P05121	Plasminogen activator inhibitor 1 OS=Homo sapiens OX=9606 GN=SERPINE1 PE=1 SV=1	30	2(1)	2(1)	0.07	0.05	P05121_uniprot
182	P30086	Phosphatidylethanolamine-binding protein 1 OS=Homo sapiens OX=9606 GN=PEBP1 PE=1 SV=3	29	3(1)	2(1)	0.16	0.11	P30086_uniprot
183	P09874	Poly [ADP-ribose] polymerase 1 OS=Homo sapiens OX=9606 GN=PARP1 PE=1 SV=4	29	2(1)	2(1)	0.03	0.02	P09874_uniprot
184	P31431	Syndecan-4 OS=Homo sapiens OX=9606 GN=SDC4 PE=1 SV=2	29	4(1)	2(1)	0.16	0.12	P31431_uniprot
185	P04085	Platelet-derived growth factor subunit A OS=Homo sapiens OX=9606 GN=PDGFA PE=1 SV=1	29	1(1)	1(1)	0.14	0.03	P04085_uniprot
186	Q9BZM5	UL16-binding protein 2 OS=Homo sapiens OX=9606 GN=ULBP2 PE=1 SV=1	29	2(1)	1(1)	0.12	0.04	Q9BZM5_uniprot
187	P54803	Galactocerebrosidase OS=Homo sapiens OX=9606 GN=GALC PE=1 SV=3	29	2(1)	2(1)	0.04	0.03	P54803_uniprot
188	P10646	Tissue factor pathway inhibitor OS=Homo sapiens OX=9606 GN=TFPI PE=1 SV=1	28	2(1)	2(1)	0.09	0.05	P10646_uniprot
189	P61769	Beta-2-microglobulin OS=Homo sapiens OX=9606 GN=B2M PE=1 SV=1	28	2(1)	1(1)	0.25	0.1	P61769_uniprot
190	Q8NBM4	Ubiquitin-associated domain-containing protein 2 OS=Homo sapiens OX=9606 GN=UBAC2 PE=1 SV=1	28	1(1)	1(1)	0.08	0.02	Q8NBM4_uniprot
191	Q9UBQ6	Exostosin-like 2 OS=Homo sapiens OX=9606 GN=EXTL2 PE=1 SV=1	28	3(1)	2(1)	0.09	0.05	Q9UBQ6_uniprot
192	Q93063	Exostosin-2 OS=Homo sapiens OX=9606 GN=EXT2 PE=1 SV=1	28	2(1)	2(1)	0.04	0.03	Q93063_uniprot
193	P18206	Vinculin OS=Homo sapiens OX=9606 GN=VCL PE=1 SV=4	27	5(1)	5(1)	0.03	0.04	P18206_uniprot
194	Q09028	Histone-binding protein RBBP4 OS=Homo sapiens OX=9606 GN=RBBP4 PE=1 SV=3	27	1(1)	1(1)	0.07	0.01	Q09028_uniprot
195	Q32P28	Prolyl 3-hydroxylase 1 OS=Homo sapiens OX=9606 GN=P3H1 PE=1 SV=2	27	2(1)	2(1)	0.04	0.03	Q32P28_uniprot
196	P04217	Alpha-1B-glycoprotein OS=Homo sapiens OX=9606 GN=A1BG PE=1 SV=4	27	2(1)	1(1)	0.06	0.01	P04217_uniprot
197	Q04637	Eukaryotic translation initiation factor 4 gamma 1 OS=Homo sapiens OX=9606 GN=EIF4G1 PE=1 SV=4	27	1(1)	1(1)	0.02	0	Q04637_uniprot
198	Q9BRK5	45 kDa calcium-binding protein OS=Homo sapiens OX=9606 GN=SDF4 PE=1 SV=1	27	1(1)	1(1)	0.08	0.03	Q9BRK5_uniprot
199	P37837	Transaldolase OS=Homo sapiens OX=9606 GN=TALDO1 PE=1 SV=2	27	1(1)	1(1)	0.09	0.03	P37837_uniprot
200	P47755	F-actin-capping protein subunit alpha-2 OS=Homo sapiens OX=9606 GN=CAPZA2 PE=1 SV=3	26	1(1)	1(1)	0.1	0.03	P47755_uniprot
201	O00115	Deoxyribonuclease-2-alpha OS=Homo sapiens OX=9606 GN=DNASE2 PE=1 SV=2	26	1(1)	1(1)	0.08	0.02	O00115_uniprot
202	Q92896	Golgi apparatus protein 1 OS=Homo sapiens OX=9606 GN=GLG1 PE=1 SV=2	26	4(1)	4(1)	0.02	0.03	Q92896_uniprot
203	Q16787	Laminin subunit alpha-3 OS=Homo sapiens OX=9606 GN=LAMA3 PE=1 SV=2	26	1(1)	1(1)	0.01	0	Q16787_uniprot
204	P06744	Glucose-6-phosphate isomerase OS=Homo sapiens OX=9606 GN=GPI PE=1 SV=4	26	6(1)	5(1)	0.05	0.09	P06744_uniprot
205	P52209	6-phosphogluconate dehydrogenase, decarboxylating OS=Homo sapiens OX=9606 GN=PGD PE=1 SV=3	26	3(1)	2(1)	0.06	0.05	P52209_uniprot
206	Q8WX77	Insulin-like growth factor-binding protein-like 1 OS=Homo sapiens OX=9606 GN=IGFBPL1 PE=2 SV=1	26	1(1)	1(1)	0.11	0.03	Q8WX77_uniprot
207	P21817	Ryanodine receptor 1 OS=Homo sapiens OX=9606 GN=RYR1 PE=1 SV=3	25	2(1)	1(1)	0.01	0	P21817_uniprot
208	P18827	Syndecan-1 OS=Homo sapiens OX=9606 GN=SDC1 PE=1 SV=3	25	2(1)	1(1)	0.1	0.05	P18827_uniprot
209	P13639	Elongation factor 2 OS=Homo sapiens OX=9606 GN=EEF2 PE=1 SV=4	25	4(1)	4(1)	0.03	0.04	P13639_uniprot
210	Q99715	Collagen alpha-1(XII) chain OS=Homo sapiens OX=9606 GN=COL12A1 PE=1 SV=2	25	6(1)	6(1)	0.01	0.02	Q99715_uniprot
211	Q96HF1	Secreted frizzled-related protein 2 OS=Homo sapiens OX=9606 GN=SFRP2 PE=1 SV=2	25	3(1)	1(1)	0.1	0.02	Q96HF1_uniprot
212	Q08431	Lactadherin OS=Homo sapiens OX=9606 GN=MFGE8 PE=1 SV=2	25	3(1)	3(1)	0.08	0.08	Q08431_uniprot
213	P16278	Beta-galactosidase OS=Homo sapiens OX=9606 GN=GLB1 PE=1 SV=2	24	1(1)	1(1)	0.04	0.01	P16278_uniprot
214	Q14103	Heterogeneous nuclear ribonucleoprotein D0 OS=Homo sapiens OX=9606 GN=HNRNPD PE=1 SV=1	24	2(1)	2(1)	0.09	0.06	Q14103_uniprot
215	P06396	Gelsolin OS=Homo sapiens OX=9606 GN=GSN PE=1 SV=1	24	1(1)	1(1)	0.04	0.01	P06396_uniprot
216	P08133	Annexin A6 OS=Homo sapiens OX=9606 GN=ANXA6 PE=1 SV=3	24	4(1)	3(1)	0.04	0.04	P08133_uniprot
217	P15151	Poliovirus receptor OS=Homo sapiens OX=9606 GN=PVR PE=1 SV=2	24	3(1)	3(1)	0.15	0.06	P15151_uniprot
218	Q7Z442	Polycystic kidney disease protein 1-like 2 OS=Homo sapiens OX=9606 GN=PKD1L2 PE=1 SV=4	24	5(1)	1(1)	0.01	0	Q7Z442_uniprot
219	O43505	Beta-1,4-glucuronyltransferase 1 OS=Homo sapiens OX=9606 GN=B4GAT1 PE=1 SV=1	24	2(1)	2(1)	0.14	0.06	O43505_uniprot
220	Q15435	Protein phosphatase 1 regulatory subunit 7 OS=Homo sapiens OX=9606 GN=PPP1R7 PE=1 SV=1	24	1(1)	1(1)	0.08	0.01	Q15435_uniprot
221	Q6DHV7	Adenosine deaminase-like protein OS=Homo sapiens OX=9606 GN=ADAL PE=2 SV=2	24	1(1)	1(1)	0.08	0.01	Q6DHV7_uniprot
222	P35052	Glypican-1 OS=Homo sapiens OX=9606 GN=GPC1 PE=1 SV=2	24	1(1)	1(1)	0.05	0.02	P35052_uniprot
223	Q13547	Histone deacetylase 1 OS=Homo sapiens OX=9606 GN=HDAC1 PE=1 SV=1	24	7(1)	2(1)	0.06	0.03	Q13547_uniprot
224	P00750	Tissue-type plasminogen activator OS=Homo sapiens OX=9606 GN=PLAT PE=1 SV=1	24	3(2)	3(2)	0.1	0.05	P00750_uniprot
225	P20933	N(4)-(beta-N-acetylglucosaminyl)-L-asparaginase OS=Homo sapiens OX=9606 GN=AGA PE=1 SV=2	24	1(1)	1(1)	0.09	0.03	P20933_uniprot
226	O00148	ATP-dependent RNA helicase DDX39A OS=Homo sapiens OX=9606 GN=DDX39A PE=1 SV=2	23	1(1)	1(1)	0.07	0.02	O00148_uniprot
227	O00584	Ribonuclease T2 OS=Homo sapiens OX=9606 GN=RNASET2 PE=1 SV=2	23	2(1)	1(1)	0.11	0.03	O00584_uniprot
228	P46940	Ras GTPase-activating-like protein IQGAP1 OS=Homo sapiens OX=9606 GN=IQGAP1 PE=1 SV=1	22	1(1)	1(1)	0.02	0	P46940_uniprot
229	C9JRZ8	Aldo-keto reductase family 1 member B15 OS=Homo sapiens OX=9606 GN=AKR1B15 PE=1 SV=2	22	1(1)	1(1)	0.09	0.02	C9JRZ8_uniprot
230	P19823	Inter-alpha-trypsin inhibitor heavy chain H2 OS=Homo sapiens OX=9606 GN=ITIH2 PE=1 SV=2	21	2(0)	1(0)	0.03	0.01	P19823_uniprot
231	O43847	Nardilysin OS=Homo sapiens OX=9606 GN=NRDC PE=1 SV=2	21	1(1)	1(1)	0.02	0	O43847_uniprot
232	O95336	6-phosphogluconolactonase OS=Homo sapiens OX=9606 GN=PGLS PE=1 SV=2	21	1(1)	1(1)	0.12	0.04	O95336_uniprot
233	Q9NQ30	Endothelial cell-specific molecule 1 OS=Homo sapiens OX=9606 GN=ESM1 PE=1 SV=2	20	2(1)	2(1)	0.16	0.13	Q9NQ30_uniprot
234	P55060	Exportin-2 OS=Homo sapiens OX=9606 GN=CSE1L PE=1 SV=3	20	3(1)	2(1)	0.03	0.01	P55060_uniprot
235	Q02790	Peptidyl-prolyl cis-trans isomerase FKBP4 OS=Homo sapiens OX=9606 GN=FKBP4 PE=1 SV=3	20	1(1)	1(1)	0.06	0.02	Q02790_uniprot
236	Q9Y6V0	Protein piccolo OS=Homo sapiens OX=9606 GN=PCLO PE=1 SV=4	19	12(1)	2(1)	0.01	0	Q9Y6V0_uniprot
237	Q12913	Receptor-type tyrosine-protein phosphatase eta OS=Homo sapiens OX=9606 GN=PTPRJ PE=1 SV=3	19	1(0)	1(0)	0.02	0.01	Q12913_uniprot
238	Q10469	Alpha-1,6-mannosyl-glycoprotein 2-beta-N-acetylglucosaminyltransferase OS=Homo sapiens OX=9606 GN=MGAT2 PE=1 SV=1	19	3(1)	3(1)	0.13	0.05	Q10469_uniprot
239	Q8WZ75	Roundabout homolog 4 OS=Homo sapiens OX=9606 GN=ROBO4 PE=1 SV=1	18	1(0)	1(0)	0.03	0	Q8WZ75_uniprot
240	Q12905	Interleukin enhancer-binding factor 2 OS=Homo sapiens OX=9606 GN=ILF2 PE=1 SV=2	17	6(2)	3(1)	0.08	0.08	Q12905_uniprot
241	O75369	Filamin-B OS=Homo sapiens OX=9606 GN=FLNB PE=1 SV=2	17	2(0)	2(0)	0.01	0	O75369_uniprot
242	P08236	Beta-glucuronidase OS=Homo sapiens OX=9606 GN=GUSB PE=1 SV=2	17	3(0)	3(0)	0.04	0.04	P08236_uniprot
243	P68402	Platelet-activating factor acetylhydrolase IB subunit beta OS=Homo sapiens OX=9606 GN=PAFAH1B2 PE=1 SV=1	15	2(1)	1(1)	0.13	0.03	P68402_uniprot
244	P14678	Small nuclear ribonucleoprotein-associated proteins B and B' OS=Homo sapiens OX=9606 GN=SNRPB PE=1 SV=2	15	1(1)	1(1)	0.14	0.03	P14678_uniprot
245	O95613	Pericentrin OS=Homo sapiens OX=9606 GN=PCNT PE=1 SV=4	14	3(1)	2(1)	0.01	0	O95613_uniprot
